# Supplementary material for: Can Artificial Intelligence Transform Early Warning for Antimicrobial-Resistant Outbreak Clones? Approaches, Gaps, and Opportunities: A Scoping Review
Source: Antibiotics (Basel). 2026 Jun 12;15(6):599. doi: 10.3390/antibiotics15060599 (PMC13295586; doi:10.3390/antibiotics15060599)
Supplement: Supplementary file 1 [file antibiotics-15-00599-s001.zip]

Archive with 2 entries (2 files):
- File S1-PRISMA-ScR-Fillable-Checklist_10Sept2019-3.pdf
- antibiotics-4371001-supplementary-Table S1.pdf
